# Supplementary material for: Consensus Report by the Italian Academy of Osseointegration on the Importance of Peri-Implant Soft Tissues
Source: Medicina (Kaunas). 2024 Aug 26;60(9):1393. doi: 10.3390/medicina60091393 (PMC11433715; doi:10.3390/medicina60091393)
Supplement: Supplementary file 1 [file medicina-60-01393-s001.zip]

Archive with 1 entries (1 files):
- medicina-3136591-supplementary.pdf
